# Supplementary material for: Research Progress of CLE and Its Prospects in Woody Plants
Source: Plants (Basel). 2025 May 9;14(10):1424. doi: 10.3390/plants14101424 (PMC12114883; doi:10.3390/plants14101424)
Supplement: Supplementary file 1 [file plants-14-01424-s001.zip]

Archive with 1 entries (1 files):
- plants-3566364-supplementary Table S1.xlsx
