# Supplementary material for: Research Progress of CLE and Its Prospects in Woody Plants
Source: Plants (Basel). 2025 May 9;14(10):1424. doi: 10.3390/plants14101424 (PMC12114883; doi:10.3390/plants14101424)
Supplement: Supplementary file 1 [file plants-14-01424-s001.zip › plants-3566364-supplementary Table S1.xlsx]

## Sheet: Sheet1
Species	Original gene name	Simplified gene names	Motif
P. patens	Pp3c1_13720V3.1	PpCLE3c1	RMVPTGPNPLHN
	Pp3c11_15310V3.1	PpCLE3c11	RMVPTGPNPLHN
	Pp3c19_6950V3.1	PpCLE3c19	RLVPTGPNPLHN
	Pp3c21_5600V3.1	PpCLE3c21	RVVPTGPNPLHN
	Pp3c22_4590V3.1	PpCLE3c22	RLVPTGPNPLHN
	Pp3c26_11430V3.1	PpCLE3c26	RMVPSGPNPLHN
	Pp3c3_10020V3.1	PpCLE3c3	RMVPTGPNPLHN
	Pp3c4_31330V3.1	PpCLE3c4	RMVPTGPNPLHN
	Pp3c7_11040V3.1	PpCLE3c7	RMVPTGPNPLHN
S. moellendorffii	Sm408679	SmCLE79	RLVPSGPDPLHH
	Sm409888	SmCLE88	HYVRSAPNPMHN
	Sm411648	SmCLE48	RYVPGGPDPLHH
	Sm412987	SmCLE867	HSVPSGPNPVGN
	Sm416983	SmCLE83	HLVPAGPNPLHN
	Sm420331	SmCLE21	HLVPAGPNPLHN
	Sm422369	SmCLE69	KLAPAGLDPVHD
	Sm86322	SmCLE322	RQVPSGADPIHH
A. trichopoda	AtEvm_27.model.AmTr_v1.0_scaffold00002.301	AtrCLE301	RRVPNGPDPIHN
	AtEvm_27.model.AmTr_v1.0_scaffold00007.246	AtrCLE246	RLVPTGPNPLHH
	AtEvm_27.model.AmTr_v1.0_scaffold00009.268	AtrCLE268	RPGRRGPCPDWT
	AtEvm_27.model.AmTr_v1.0_scaffold00010.83	AtrCLE83	RKIHTGPNPLHN
	AtEvm_27.model.AmTr_v1.0_scaffold00021.106	AtrCLE106	RLSPGGPDPQHH
	AtEvm_27.model.AmTr_v1.0_scaffold00021.96	AtrCLE96	RLVPGGPDPEHH
	AtEvm_27.model.AmTr_v1.0_scaffold00022.262	AtrCLE262	RQVPTGPDPLHH
	AtEvm_27.model.AmTr_v1.0_scaffold00030.123	AtrCLE123	RGVPSGPNPLHH
	AtEvm_27.model.AmTr_v1.0_scaffold00041.189	AtrCLE189	HDVPSGPNPIRN
	AtEvm_27.model.AmTr_v1.0_scaffold00041.196	AtrCLE196	HDVPSGPNPIGN
	AtEvm_27.model.AmTr_v1.0_scaffold00041.197	AtrCLE197	HDVPNGPNPIGN
	AtEvm_27.model.AmTr_v1.0_scaffold00041.201	AtrCLE201	HDVPSGSNPIGN
	AtEvm_27.model.AmTr_v1.0_scaffold00041.203	AtrCLE203	GYVPSGPNPVGN
	AtEvm_27.model.AmTr_v1.0_scaffold00041.208	AtrCLE208	HDVPSGPNPIRN
	AtEvm_27.model.AmTr_v1.0_scaffold00041.211	AtrCLE211	HDVPSGPNPIEN
	AtEvm_27.model.AmTr_v1.0_scaffold00041.212	AtrCLE212	HDVPSGPNPIGN
	AtEvm_27.model.AmTr_v1.0_scaffold00041.213	AtrCLE213	RELPGGPKPLHH
	AtEvm_27.model.AmTr_v1.0_scaffold00041.217	AtrCLE217	HDVPSGPNPHGN
	AtEvm_27.model.AmTr_v1.0_scaffold00041.218	AtrCLE218	HNVPSGPNPIGN
	AtEvm_27.model.AmTr_v1.0_scaffold00041.222	AtrCLE222	HDVPSGPNPISN
	AtEvm_27.model.AmTr_v1.0_scaffold00041.226	AtrCLE226	REVPGGPNPLHH
	AtEvm_27.model.AmTr_v1.0_scaffold00041.230	AtrCLE230	REVPGGPNPLHR
	AtEvm_27.model.AmTr_v1.0_scaffold00041.236	AtrCLE236	HDVPSGPNPIEN
	AtEvm_27.model.AmTr_v1.0_scaffold00041.237	AtrCLE237	REVPGGPNPLYH
	AtEvm_27.model.AmTr_v1.0_scaffold00041.240	AtrCLE240	HDVPSGPNPIEN
	AtEvm_27.model.AmTr_v1.0_scaffold00041.241	AtrCLE241	HDVPSGPNPIEN
	AtEvm_27.model.AmTr_v1.0_scaffold00135.62	AtrCLE62	PVPPSGPSPCHN
O. sativa	Oc_Os01g03900.1	OsCLE900	RRIPSCPDALHN
	Oc_Os01g07620.1	OsCLE620	RLAPTGSNPLHN
	Oc_Os01g23705.1	OsCLE705	HQVPTGANPDSN
	Oc_Os01g32560.1	OsCLE560	RRIPSCPDPLHN
	Oc_Os01g48230.1	OsCLE230	RLSPGGPDPQHH
	Oc_Os01g48260.1	OsCLE260	RLSPGGPDPQHH
	Oc_Os01g55060.1	OsCLE060	REVPGGPDPQHH
	Oc_Os01g55080.1	OsCLE080	RLSPGGPDPQHH
	Oc_Os01g55850.1	OsCLE850	RVVPSGPNPLHN
	Oc_Os02g15200.1	OsCLE200	RLSPGGPNPQHH
	Oc_Os02g21890.1	OsCLE890	RLVPTGPNPLHH
	Oc_Os02g36730.1	OsCLE730	RRVRRGSDPIHN
	Oc_Os02g56490.1	OsCLE490	HEVPSGPNPDSN
	Oc_Os02g58000.1	OsCLE000	RMVPQGPNPLHN
	Oc_Os03g26180.1	OsCLE180	WRVRRGSDPIHN
	Oc_Os03g48570.1	OsCLE570	RKVPNGPDPIHN
	Oc_Os03g58870.1	OsCLE870	RRVPNGPDPIHN
	Oc_Os04g38650.1	OsCLE650	RRVRRGSDPIHN
	Oc_Os04g39770.1	OsCLE770	REVPTGPDPIHH
	Oc_Os04g44880.1	OsCLE880	RLVPQGSNPLHN
	Oc_Os05g02620.1	OsCLE620	RSVPTGPNPITS
	Oc_Os05g02630.1	OsCLE630	REVPSGPDPITS
	Oc_Os05g43030.1	OsCLE030	RRIPKGPDPIHN
	Oc_Os05g43660.1	OsCLE660	RLVPTGPNPLHN
	Oc_Os05g43895.1	OsCLE895	RLSPGGPDPQHH
	Oc_Os05g43900.1	OsCLE900	RTVPGGPDPQHH
	Oc_Os05g48730.1	OsCLE730	RRSPGGPDPQHH
	Oc_Os05g48740.1	OsCLE740	WEVPGGPDPQHH
	Oc_Os06g12539.1	OsCLE539	RHVPLGPDPAHH
	Oc_Os06g34180.1	OsCLE180	REVPSGPDPIHH
	Oc_Os06g34280.1	OsCLE280	RLSPGGPNPQHH
	Oc_Os06g34330.1	OsCLE330	RLSPGGPNPQHH
	Oc_Os06g48220.1	OsCLE220	RVVPTGPNPLHN
	Oc_Os07g09625.1	OsCLE625	RRVPNGPDPIHN
	Oc_Os07g26595.1	OsCLE595	RRPPPAPDPTHR
	Oc_Os08g34030.1	OsCLE0030	RRVRRGSDPIHN
P. abies	MA_10207985g0010	MaCLE985	HEVPSGPNPISN
	MA_10212474g0010	MaCLE474	HEVAAGPNPTRN
	MA_10250564g0010	MaCLE564	HSVPSNPNPIQN
	MA_10260687g0010	MaCLE687	RTVPTGSNPLHN
	MA_10325684g0020	MaCLE684	REIPGGPDGQHH
	MA_10356943g0010	MaCLE943	HVAPSGPNPGGN
	MA_10428646g0010	MaCLE646	HNVPSGPNPIGN
	MA_10431125g0020	MaCLE125	RRVPNCPDPLHN
	MA_112217g0010	MaCLE217	RKIPGGPDGQHH
	MA_126688g0010	MaCLE688	HEVPSGPNPISN
	MA_15112g0010	MaCLE112	RKVHTGPNPLHN
	MA_18107g0030	MaCLE107	HEVVSGPNPRRS
	MA_18841g0010	MaCLE841	RQIPGGPDPHHH
	MA_24844g0010	MaCLE844	DVAPSGPNPGGN
	MA_248710g0010	MaCLE710	RLVPTGPDPLHN
	MA_35076g0010	MaCLE076	RGYPRGPNPTRY
	MA_36132g0010	MaCLE132	RGYPIGPDPTRY
	MA_41364g0010	MaCLE364	RQVPTGPDPLHH
	MA_417256g0010	MaCLE256	RMVPNGSDPLHN
	MA_45023g0010	MaCLE023	RQIPRGPDGQHH
	MA_51564g0010	MaCLE564	RPRPSGPRPTQN
	MA_523338g0010	MaCLE338	RVVPTGPNPLHN
	MA_55741g0010	MaCLE741	HDVPSGPNPISN
	MA_61343g0010	MaCLE343	DVPPSGPSPCHN
	MA_671792g0010	MaCLE792	HEVPSGPNPISD
	MA_71114g0010	MaCLE114	RNVPSTPNPTQN
	MA_7233g0010	MaCLE233	HEVHSGPNPISN
	MA_8623178g0010	MaCLE178	HDVPSGPNPIGN
	MA_878g0010	MaCLE878	RRVPNGSDPIHN
	MA_8926332g0010	MaCLE332	RQIPRGPDGQHH
	MA_9094901g0010	MaCLE901	PVPPSGPSPCHN
	MA_9667g0010	MaCLE667	HEVDSGPNPTRN
P. deltoides	Podel.01G017500.1	PoCLE017	REVPTGPDPLHH
	Podel.01G053700.1	PoCLE053	HEVPSGPNPESN
	Podel.01G078400.1	PoCLE078	HEVPSGPNPISN
	Podel.01G113600.1	PoCLE113	RTVPGGPNPLHN
	Podel.01G227900.1	PoCLE227	RAAPSGPDPLHH
	Podel.01G248100.1	PoCLE248	HKSPSGPNPVGN
	Podel.01G291200.1	PoCLE291	RKIFTGPNPLHN
	Podel.01G405600.1	PoCLE405	HEVHSGPNPISN
	Podel.02G133400.1	PoCLE133	RKVPNASDPLHN
	Podel.02G249100.1	PoCLE249	RKVPAGPNPLHN
	Podel.02G251100.1	PoCLE251	RKIPAGPNPLHN
	Podel.02G267800.1	PoCLE267	HEVPSGPNPISN
	Podel.03G132600.1	PoCLE132	RAVPGGPNPLHN
	Podel.03G167400.1	PoCLE167	HEVPSGPNPLSN
	Podel.03G191800.1	PoCLE191	HEVPSGPNPESN
	Podel.04G057600.1	PoCLE057	RVSPGGPDAKHH
	Podel.04G057700.1	PoCLE577	RLSPGGPDPEHH
	Podel.04G138600.1	PoCLE138	SVPPSGSSPCHN
	Podel.05G038800.1	PoCLE038	RAVPSGPDPLNN
	Podel.06G036800.1	PoCLE036	RKVYTGPNPLHN
	Podel.07G082700.1	PoCLE082	RLSPGGPDPQHH
	Podel.08G101500.1	PoCLE101	RGARRGSDPIHN
	Podel.08G103700.1	PoCLE103	RGARRGSDPIHN
	Podel.08G111400.1	PoCLE111	RLVPSGPNPLHN
	Podel.08G136500.1	PoCLE136	RLVPTGPNPLHH
	Podel.08G141800.1	PoCLE141	RRVPSCPDPLHN
	Podel.08G151800.1	PoCLE151	RIIHTGPNPLHN
	Podel.08G220900.1	PoCLE220	RKVPNGPDPIHN
	Podel.09G018800.1	PoCLE188	RAVPSGPDPLHH
	Podel.09G070800.1	PoCLE070	RKVYTGPNPLHN
	Podel.10G032600.1	PoCLE032	RRVPNGPDPIHN
	Podel.10G109500.1	PoCLE109	RIIHTGPNPLHN
	Podel.10G112000.1	PoCLE112	PVPPSGPSPCHH
	Podel.10G124200.1	PoCLE124	RRVPSCPDPLHN
	Podel.10G130400.1	PoCLE130	RLVPTGPNPLHH
	Podel.10G161600.1	PoCLE161	RLVPSGPNPLHN
	Podel.10G170700.1	PoCLE170	RRVRRGSDPIHN
	Podel.10G211500.1	PoCLE211	HKAPSGPSPIGN
	Podel.10G255200.1	PoCLE255	RIPPSGPNPIQN
	Podel.11G058900.1	PoCLE058	RVSPGGPDAQHH
	Podel.11G059000.1	PoCLE059	RISPGGPDPEHH
	Podel.11G094200.1	PoCLE0942	RLSPGGPDPRHH
	Podel.11G094300.1	PoCLE0943	RLSPGGPDPQHH
	Podel.11G097800.1	PoCLE097	HEVHSGPNPISN
	Podel.12G023400.1	PoCLE023	HEVPSGPNPISN
	Podel.12G061200.1	PoCLE061	RLVPTGPNPLHH
	Podel.12G146700.1	PoCLE1467	KAVPGGPNPLHN
	Podel.12G146800.1	PoCLE1468	RLVPGGPNPLHN
	Podel.13G023800.1	PoCLE023	RVVPSCPDPIHN
	Podel.13G128300.1	PoCLE128	RLSPGGPDPKHH
	Podel.14G020500.1	PoCLE025	RKVPNASDPLHN
	Podel.14G166700.1	PoCLE166	RKVPTGSNPLHN
	Podel.15G141700.1	PoCLE1417	KLVPGGPNPLHN
	Podel.15G141800.1	PoCLE1418	RLVPCGPNPLHN
	Podel.17G078700.1	PoCLE0787	RRVPNGPDPIHN
	Podel.18G141200.1	PoCLE1412	RVVPTGPNPLHN
	Podel.19G095100.1	PoCLE0951	RLSPGGPDPHHH
	Podel.19G095300.1	PoCLE0953	RLSPEGPNHEHH
	Podel.19G095600.1	PoCLE0956	RISPGGPDPKHH
	Podel.T245000.1	PoCLE245	RRVRRGSDPIHN
P. persica	Prupe.1G005400.1	PrCLE005	HEVPSGPNPESN
	Prupe.1G068700.1	PrCLE068	RVVPTGPNPLHN
	Prupe.1G194400.1	PrCLE1944	REVPSGPNPLHH
	Prupe.1G194500.1	PrCLE1945	MQVPSGPNPLHN
	Prupe.1G263100.1	PrCLE263	RRVPNGPDPIHN
	Prupe.1G274800.1	PrCLE274	RRVRRGSDPIHN
	Prupe.1G283100.1	PrCLE283	RLVPSGPNPLHN
	Prupe.1G304500.1	PrCLE304	RRVPTGPNPLHH
	Prupe.1G311100.1	PrCLE311	RRVPSCPDQLHN
	Prupe.1G324000.1	PrCLE324	PVPPSGPSPCHN
	Prupe.1G327000.1	PrCLE327	RIVHTGPNPLHN
	Prupe.1G428300.1	PrCLE428	RKVPNASDPLHN
	Prupe.2G058100.1	PrCLE581	RIPPSIPNPTQN
	Prupe.2G232900.1	PrCLE232	HKVPSGPNPTGN
	Prupe.2G292900.1	PrCLE292	QAVPSGPNPLHN
	Prupe.3G124600.1	PrCLE124	RRSPGGPDPAHH
	Prupe.3G212800.1	PrCLE212	RRVPTGSNPLHN
	Prupe.3G275200.1	PrCLE275	RRVPNGPDPIHN
	Prupe.3G288300.1	PrCLE288	RITPNGANPLHN
	Prupe.4G060400.1	PrCLE060	RKSPGGPNRQHN
	Prupe.4G154600.1	PrCLE154	HEVHSGPNPIGN
	Prupe.4G170800.1	PrCLE1708	RTSPGGPDPQHH
	Prupe.4G170900.1	PrCLE1709	RVSPGGPDPRHH
	Prupe.5G095200.1	PrCLE095	REVPQGPNPLHN
	Prupe.5G193600.1	PrCLE193	RKVRKGSDPIHN
	Prupe.5G216700.1	PrCLE216	RLVPTGPNPLHH
	Prupe.6G018100.1	PrCLE018	RQVPAGPDPLHH
	Prupe.6G080300.1	PrCLE080	HKTPSGPNPVGN
	Prupe.6G143500.1	PrCLE143	RKVPSGPDPLHH
	Prupe.6G326900.1	PrCLE326	REVPSSPDPLHN
	Prupe.7G031000.1	PrCLE031	RTIYTGPNPLHN
	Prupe.7G075600.1	PrCLE075	RKPPSGSNPIQN
	Prupe.8G204100.1	PrCLE204	HEVPSGPNPISN
	Prupe.8G228600.1	PrCLE228	QAPPSGPNPCTH
P. trichocarpa	Potri.001G016100.1	PotCLE061	REVPTGPDPLHH
	Potri.001G049700.1	PotCLE049	HEVPSGPNPESN
	Potri.001G075200.1	PotCLE075	HEVPSGPNPISN
	Potri.001G217500.1	PotCLE217	RAAPSGPDPLHH
	Potri.001G237700.1	PotCLE237	HKSPSGPNPVGN
	Potri.001G274200.1	PotCLE274	RKIFTGPNPLHN
	Potri.001G376100.1	PotCLE3761	RLSPGGPDPRHH
	Potri.001G376200.1	PotCLE3762	RLSPGGPDPQHH
	Potri.001G381100.1	PotCLE3811	HEVHSGPNPISN
	Potri.002G121800.1	PotCLE1218	RKVPNASDPLHN
	Potri.002G226300.1	PotCLE226	RRVPAGPNPLHN
	Potri.002G228000.1	PotCLE228	RKIPAGPNPLHN
	Potri.002G241300.1	PotCLE241	HEVPSGPNPISN
	Potri.003G124000.1	PotCLE124	RAVPGGPNPLHN
	Potri.003G156000.1	PotCLE156	HEVPSGPNPISN
	Potri.003G178500.1	PotCLE178	HEVPSGPNPESN
	Potri.004G053700.1	PotCLE053	RVSPGGPDAKHH
	Potri.004G132400.1	PotCLE132	SVPPSGSSPCHN
	Potri.005G034000.1	PotCLE340	RAVPSGPDPLNN
	Potri.006G036700.1	PotCLE0367	RKVYTGPNPLHN
	Potri.008G086100.1	PotCLE086	RRAPRGSDPIHN
	Potri.008G093500.1	PotCLE093	RLVPSGPNPLHN
	Potri.008G115600.1	PotCLE115	RLVPTGPNPLHH
	Potri.008G120800.1	PotCLE120	RRVPSCPDPLHN
	Potri.008G130800.1	PotCLE130	RIIHTGPNPLHN
	Potri.008G191500.1	PotCLE191	RKVPNGPDPIHN
	Potri.009G020300.1	PotCLE020	RAVPSGPDPLHH
	Potri.009G068800.1	PotCLE068	RKVYTGPNPLHN
	Potri.010G039800.1	PotCLE039	RRVPNGPDPIHN
	Potri.010G111200.1	PotCLE111	RTIHTGPNPLHN
	Potri.010G124900.1	PotCLE124	RRVPSCPDPLHN
	Potri.010G130400.1	PotCLE130	RLVPTGPNPLHH
	Potri.010G160600.1	PotCLE160	RLVPSGPNPLHN
	Potri.010G169300.1	PotCLE169	RRVRRGSDPIHN
	Potri.010G206700.1	PotCLE206	HKAPSGPSPIGN
	Potri.011G063700.1	PotCLE063	RVSPGGPDAQHH
	Potri.011G096800.1	PotCLE0968	RLSPGGPDPRHH
	Potri.011G096900.1	PotCLE0969	RVSPGGPDPHHH
	Potri.011G102400.1	PotCLE102	HEVHSGPNPISN
	Potri.012G019400.1	PotCLE019	HEVPSGPNPISN
	Potri.012G059600.1	PotCLE059	RLVPTGPNPLHH
	Potri.012G138100.1	PotCLE1381	KAVPGGPNPLHN
	Potri.012G138200.1	PotCLE1382	RLVPSGPNPLHN
	Potri.013G023500.1	PotCLE023	RVVPSCPDPIHN
	Potri.013G119100.1	PotCLE119	RLSPGGPDPKHH
	Potri.014G156600.1	PotCLE156	RKVPTGSNPLHN
	Potri.015G139900.1	PotCLE139	KLVPGGPNPLHN
	Potri.015G140000.1	PotCLE140	RLVPCGPNPLHN
	Potri.017G074600.1	PotCLE074	RRVPNGPDPIHN
	Potri.019G090800.1	PotCLE0908	RLSPGGPDPHHH
	Potri.019G090900.1	PotCLE0909	RLSPEGPNHEHH
	Potri.019G091100.1	PotCLE0911	RISPGGPDPKHH
S. purpurea	SapurV1A.0007s0030.1	SaCLE0030	RRVPNGPDPIHN
	SapurV1A.0008s1130.1	SaCLE1130	HKSPSGPNPVGN
	SapurV1A.0012s0860.1	SaCLE0860	KKSPLCPDPDHH
	SapurV1A.0014s1070.1	SaCLE1070	RRVPSGPNPLHN
	SapurV1A.0014s1190.1	SaCLE1190	RNIPAGPNPLHD
	SapurV1A.0015s0100.1	SaCLE0100	RIIHTGPNPLHN
	SapurV1A.0020s0010.1	SaCLE0010.1	RLSPGGPDPHHH
	SapurV1A.0020s0480.1	SaCLE0480	HEVHSGPNPVSN
	SapurV1A.0026s0320.1	SaCLE0320	HEVHSGPNPISN
	SapurV1A.0029s0820.1	SaCLE0820	RVSPGGPDAQHH
	SapurV1A.0036s0900.1	SaCLE0900	RIPPSMPNPRQN
	SapurV1A.0056s0790.1	SaCLE0790	HEVPSGPNPESN
	SapurV1A.0068s0300.1	SaCLE0300	RPVPSGPNPLHN
	SapurV1A.0068s0310.1	SaCLE0310	KLVPGGPNPLHN
	SapurV1A.0078s0400.1	SaCLE0400	RRVPSCPDPLHN
	SapurV1A.0079s0140.1	SaCLE0140	RRVPSCPDPLHN
	SapurV1A.0079s0570.1	SaCLE0570	RLVPTGPNPLHH
	SapurV1A.0083s0540.1	SaCLE0540	RLSPGGPDPYHH
	SapurV1A.0092s0330.1	SaCLE0330.1	REVPSCPDPIHN
	SapurV1A.0095s0330.1	SaCLE0330	HKAPSGPSPIGN
	SapurV1A.0113s0320.1	SaCLE0320.1	RKVPNGPDPIHN
	SapurV1A.0135s0180.1	SaCLE0180.1	HEVPSGPNPISN
	SapurV1A.0149s0150.1	SaCLE0150.1	RGVRRGSDPIHN
	SapurV1A.0159s0050.1	SaCLE0050.1	RKVYTGPNPLHN
	SapurV1A.0167s0360.1	SaCLE0360.1	RKVPNAADPLHN
	SapurV1A.0176s0100.1	SaCLE0100.1	RLVPSGPNPLHN
	SapurV1A.0189s0110.1	SaCLE0110.1	RKVYTGPNPLHN
	SapurV1A.0236s0070.1	SaCLE0070.1	HEVPSGPNPISN
	SapurV1A.0250s0160.1	SaCLE0160.1	HEVPSGPNPISN
	SapurV1A.0253s0340.1	SaCLE0340.1	RKIYTGPNPLHN
	SapurV1A.0270s0100.1	SaCLE00.1	RLSPGGPNPDHH
	SapurV1A.0270s0110.1	SaCLE10.1	RVSPGGPDAHHH
	SapurV1A.0303s0050.1	SaCLE050.1	RLSPGGPDPRHH
	SapurV1A.0304s0100.1	SaCLE00.1	RLVPTGPNPLHH
	SapurV1A.0405s0010.1	SaCLE0010.1	RIVYTGPNPLHN
	SapurV1A.0450s0240.1	SaCLE0240.1	RAAPSGPDPLHH
	SapurV1A.0450s0250.1	SaCLE0250.1	RAAPSGPDPLHH
	SapurV1A.0458s0230.1	SaCLE0230.1	RGARRGSDPIHN
	SapurV1A.0500s0100.1	SaCLE100.1	RLSPGGPDPHHH
	SapurV1A.0500s0110.1	SaCLE110.1	RLSPEGPNPEHH
	SapurV1A.0500s0130.1	SaCLE0130.1	RLSPGGPDPRHH
	SapurV1A.0507s0070.1	SaCLE0070.1	RKTPGGPNPLHN
	SapurV1A.0583s0080.1	SaCLE0080.1	RLVPTGPNPLHH
	SapurV1A.0596s0200.1	SaCLE0200.1	RLSPGGPDPQHH
	SapurV1A.0652s0030.1	SaCLE0030.1	SVPPSGSSPCHN
	SapurV1A.0685s0180.1	SaCLE0180.1	PLPPSGPNPGIN
	SapurV1A.0706s0030.1	SaCLE0030.1	RKVPNASDPLHN
	SapurV1A.0761s0090.1	SaCLE0090.1	RTVPGGPNPLHN
	SapurV1A.0850s0050.1	SaCLE0050.1	RQVPTGPDPLHH
	SapurV1A.0902s0120.1	SaCLE0120.1	HEVPSGPNPESN
	SapurV1A.0924s0080.1	SaCLE0080.1	RLVPSGPNPLHN
	SapurV1A.1048s0060.1	SaCLE0060.1	RRVPNGPDPIHN
	SapurV1A.1070s0060.1	SaCLE0060	MAVPGGPNPLHN
	SapurV1A.1070s0070.1	SaCLE0070.1	RLVPSGPNPLHN
	SapurV1A.1073s0010.1	SaCLE0010.1	RLSPGGPDPQHH
	SapurV1A.1073s0020.1	SaCLE0020.1	RVSPGGPDPRHH
	SapurV1A.1097s0040.1	SaCLE0040.1	RAAPSGPDPLHH
	SapurV1A.1375s0060.1	SaCLE006	RLVPTGPNPLHH
	SapurV1A.1430s0040.1	SaCLE004	RKIYTGPNPLHN
	SapurV1A.1897s0020.1	SaCLE020	RNIPAGPNPLHD
	SapurV1A.1964s0010.1	SaCLE1964	RLSPGGPDPRHH
	SapurV1A.2082s0010.1	SaCLE2082	SVPPSGSSPCHN
	SapurV1A.2534s0020.1	SaCLE2534	HEVPSGPNPESN
	SapurV1A.2654s0030.1	SaCLE2654	REVPSCPDPIHN
A. thaliana	AtCLE20	AtCLE20	RKVKTGSNPLHN
	AtCLE3	AtCLE3	RLSPGGPDPRHH
	AtCLE43	AtCLE43	RRIPSSPDRLHN
	AtCLE9	AtCLE9	RLVPSGPNPLHN
	AtCLE11	AtCLE11	RVVPSGPNPLHH
	AtCLE14	AtCLE14	RLVPKGPNPLHN
	AtCLE18	AtCLE18	RQIPTGPDPLHN
	AtCLE8	AtCLE8	RRVPTGPNPLHH
	AtCLE12	AtCLE12	RRVPSGPNPLHH
	AtCLE10	AtCLE10	RLVPSGPNPLHN
	AtCLE45	AtCLE45	RRVRRGSDPIHN
	AtCLE26	AtCLE26	RKVPRGPDPIHN
	AtCLE17	AtCLE17	RVVHTGPNPLHN
	AtCLE1	AtCLE1	RLSPGGPDPRHH
	AtCLE13	AtCLE13	RLVPSGPNPLHH
	AtCLE16	AtCLE16	RLVHTGPNPLHN
	AtCLV3	AtCLV3	RTVPSGPDPLHH
	AtCLE4	AtCLE4	RLSPGGPDPRHH
	AtCLE7	AtCLE7	RFSPGGPDPQHH
	AtCLE5	AtCLE5	RVSPGGPDPQHH
	AtCLE6	AtCLE6	RVSPGGPDPQHH
	AtCLE42	AtCLE42	HGVPSGPNPISN
	AtCLE19	AtCLE19	RVIPTGPNPLHN
	AtCLE41	AtCLE41	HEVPSGPNPISN
	AtCLE27	AtCLE27	RIVPSCPDPLHN
	AtCLE25	AtCLE25	RKVPNGPDPIHN
	AtCLE44	AtCLE44	HEVPSGPNPISN
	AtCLE2	AtCLE2	RLSPGGPDPQHH
	AtCLE22	AtCLE22	RRVFTGPNPLHN
	AtCLE40	AtCLE40	RQVPTGSDPLHH
	AtCLE46	AtCLE46	HKHPSGPNPTGN
	AtCLE21	AtCLE21	RSIPTGPNPLHN
